# Supplementary material for: Stress Survival Islet 2, Predominantly Present in Listeria monocytogenes Strains of Sequence Type 121, Is Involved in the Alkaline and Oxidative Stress Responses
Source: Appl Environ Microbiol. 2017 Aug 1;83(16):e00827-17. doi: 10.1128/AEM.00827-17 (PMC5541211; doi:10.1128/AEM.00827-17)
Supplement: Supplemental material [file AEM.00827-17_zam999117995sd2.xlsx]

## Sheet: Dataset 1
DATASET 1: Prevalence of the three different inserts SSI-1, lin0464-lin0465 and the LMOf2365_0481gene in the hypervariable genetic hotspot lmo0443-lmo0449 determined by PCR in 477 L. monocytogenes strains.
#	strain ID	category	source	site of isolation	country	year	type of insert	MLST	CC	lineage
1	535	food	food	cheese	unknown	unknown	LMOf2365_0481
2	2566	food	food	cheese smear	unknown	unknown	lin0464-lin0465	121	121	II
3	2658	food	food processing environment	smear water	Austria	1997	lin0464-lin0465	121	121	II
4	3202	food	food processing environment	smear water	unknown	unknown	SSI-1
5	3243	food	food processing environment	smear water	unknown	unknown	SSI-1
6	3261	food	food	cheese	unknown	unknown	SSI-1
7	3262	food	food processing environment	smear water	unknown	unknown	SSI-1
8	3269	food	food processing environment	salt bath	Austria	2001	lin0464-lin0465	121	121	II
9	3472	food	food	cheese	Austria	2001	lin0464-lin0465	121	121	II
10	3491	food	food	mountain cheese	unknown	unknown	LMOf2365_0481
11	3493	food	food	mountain cheese	Austria	2001	SSI-1
12	3499	food	food processing environment	smear water	unknown	unknown	LMOf2365_0481
13	3506	food	food processing environment	smear water	Austria	2001	SSI-1
14	3512	food	food processing environment	smear water	unknown	unknown	LMOf2365_0481
15	3514	food	food processing environment	smear water	Austria	2001	SSI-1
16	3516	food	food	cheese	unknown	unknown	LMOf2365_0481
17	3518	food	food processing environment	smear water	Austria	2001	LMOf2365_0481
18	3831	food	food	cheese	Austria	1999	lin0464-lin0465	121	121	II
19	4206	food	food	raw milk	Austria	2004	SSI-1
20	4328	food	food	raw milk	Austria	2004	lin0464-lin0465	121	121	II
21	4392	food	food processing environment	salt bath	Austria	2004	lin0464-lin0465	121	121	II
22	4423	food	food	cheese	unknown	unknown	lin0464-lin0465	121	121	II
23	4898	food	food processing environment	washing water	unknown	unknown	LMOf2365_0481
24	5007	food	food	cheese	Austria	2000	lin0464-lin0465	121	121	II
25	5088	food	food	cheese	Austria	1987	SSI-1
26	5089	food	food	cheese	Austria	1986	LMOf2365_0481
27	5091	food	food	cheese	Austria	1986	SSI-1
28	5095	food	food	cheese	Germany	1986	SSI-1
29	5096	food	food	cheese	Germany	1986	SSI-1
30	5295	food	food processing environment	swab	Austria	2010	LMOf2365_0481
31	5517	food	food	cheese balls	Austria	2010	LMOf2365_0481
32	5539	food	food processing environment	drain water	Austria	2010	SSI-1
33	5594	food	food processing environment	swab	Austria	2010	LMOf2365_0481
34	5597	food	food processing environment	swab	Austria	2010	LMOf2365_0481
35	5605	food	food	sausage	Austria	2010	lin0464-lin0465	121	121	II
36	5624	food	food processing environment	swab	Austria	2010	LMOf2365_0481
37	5627	food	food processing environment	drain water	Austria	2010	lin0464-lin0465	121	121	II
38	5633	food	food processing environment	drain water	Austria	2010	LMOf2365_0481
39	5650	food	food processing environment	floor water	unknown	unknown	lin0464-lin0465	121	121	II
40	5857	food	food processing environment	swab	Austria	2011	SSI-1
41	5859	food	food	cheese smear	Austria	2011	SSI-1
42	5891	food	food	mountain cheese	Austria	2011	SSI-1
43	5892	food	food processing environment	drain water	Austria	2011	LMOf2365_0481
44	5907	food	food processing environment	swab	Austria	2011	LMOf2365_0481
45	5908	food	food processing environment	drain water	Austria	2011	LMOf2365_0481
46	6541	food	food processing environment	swab	Austria	2012	LMOf2365_0481
47	6551	food	food processing environment	drain water	Austria	2012	lin0464-lin0465	121	121	II
48	6593	food	food processing environment	drain water	Austria	2013	lin0464-lin0465	121	121	II
49	6594	food	food processing environment	drain water swab	Austria	2013	lin0464-lin0465	5	5	I
50	6681	food	food processing environment	environmental isolate	unknown	unknown	LMOf2365_0481
51	6714	food	food processing environment	drain water	unknown	unknown	lin0464-lin0465	121	121	II
52	6728	food	food processing environment	smear water	Austria	2013	lin0464-lin0465	121	121	II
53	6790	food	food processing environment	drain water	Austria	2013	LMOf2365_0481
54	6926	food	food processing environment	environmental isolate	Austria	2013	LMOf2365_0481
55	6929	food	food processing environment	environmental isolate	Austria	2013	LMOf2365_0481
56	7000	food	food	sausage	Austria	2013	SSI-1
57	7001	food	food	sausage	unknown	unknown	LMOf2365_0481
58	7020	food	food processing environment	environmental isolate	Austria	2013	SSI-1
59	7021	food	food	minced lard	Austria	2013	SSI-1
60	7023	food	food	loin bacon ('Vulcano')	Austria	2013	lin0464-lin0465	121	121	II
61	7029	food	food	cheese smear	unknown	unknown	LMOf2365_0481
62	7064	food	food processing environment	drain water	Austria	2014	lin0464-lin0465	121	121	II
63	7079	food	food	turkey salami	Austria	2014	lin0464-lin0465	121	121	II
64	7159	food	food	salami	unknown	unknown	LMOf2365_0481
65	7185	food	food processing environment	drain water swab	Austria	2014	lin0464-lin0465	121	121	II
66	7228	food	food	minced lard	unknown	unknown	LMOf2365_0481
67	7230	food	food	tongue in horseradish cream	Austria	2014	SSI-1
68	7301	food	food	caraway roast spread	Austria	2014	lin0464-lin0465	121	121	II
69	7459	food	food	meat ('Steirerfleisch')	unknown	unknown	LMOf2365_0481
70	7478	food	food	minced lard	Austria	2014	lin0464-lin0465	121	121	II
71	7525	food	food processing environment	drain water	Austria	2014	SSI-1
72	7534	food	food processing environment	tube air intake	Austria	2014	lin0464-lin0465	121	121	II
73	7584	food	food	bell pepper cubes	Austria	2014	SSI-1
74	7587	food	food processing environment	vacuum filter	Austria	2014	lin0464-lin0465	121	121	II
75	7599	food	food	cheese smear	unknown	unknown	LMOf2365_0481
76	7605	food	food processing environment	environmental isolate	Austria	2014	LMOf2365_0481
77	7606	food	food processing environment	environmental isolate	Austria	2014	LMOf2365_0481
78	7623	food	food	mountain cheese	Liechtenstein	2014	SSI-1
79	7630	food	food	sausage ('Kantwurst')	Austria	2015	lin0464-lin0465	121	121	II
80	7747	food	food	cheese smear	unknown	unknown	LMOf2365_0481
81	7755	food	food	cheese smear	Austria	2015	SSI-1
82	7812	food	food processing environment	drain water	Austria	2015	lin0464-lin0465	121	121	II
83	7824	food	food	cheese smear	Austria	2015	lin0464-lin0465	121	121	II
84	7882	food	food processing environment	drain water	unknown	unknown	LMOf2365_0481
85	7978	food	food processing environment	environmental isolate	unknown	unknown	LMOf2365_0481
86	8109	food	food processing environment	drain water	Austria	2016	SSI-1
87	8110	food	food	cheese	Austria	2016	SSI-1
88	1_1	food	food	beef sausage	Turkey	2012	SSI-1
89	1_2	food	food	sausage	Turkey	2012	LMOf2365_0481
90	1_3	food	food	filata cheese	Turkey	2012	SSI-1
91	1_4	food	food	poultry carcass	Turkey	2012	LMOf2365_0481
92	1_5	food	food	raw meat	Albania	2012	LMOf2365_0481
93	1_7	food	food	raw beef meat sticks	Turkey	2012	SSI-1
94	1_8	food	food	cooled poultry gizzard	Turkey	2012	LMOf2365_0481
95	1_9	food	food	cooled duck pieces	China	2013	LMOf2365_0481
96	1_11	food	food	sausage	Armenia	2013	SSI-1
97	1_13	food	food	cheese	Turkey	2013	LMOf2365_0481
98	1_14	food	food	beef sausage	Turkey	2013	SSI-1
99	2_6	food	food	bacon	Turkey	2013	lin0464-lin0465	121	121	II
100	2_9	food	food	bacon	Russia	2013	LMOf2365_0481
101	2_10	food	food	homemade bacon	Russia	2013	LMOf2365_0481
102	2_12	food	food	raw poultry	Russia	2013	SSI-1
103	4_3	food	food	red lentils	Canada	2012	LMOf2365_0481
104	4_4	food	food	fresh cut salad	Bangladesh	2012	SSI-1
105	4_6	food	food	hilsa ilisa fish	Bangladesh	2012	LMOf2365_0481
106	4_8	food	food	coral fish	Bangladesh	2012	SSI-1
107	4_9	food	food	pangasus fillet	Pakistan	2012	LMOf2365_0481
108	4_12	food	food	corn	Serbia	2013	LMOf2365_0481
109	6_1	food	food	cheese	Ecuador	2012	LMOf2365_0481
110	6_2	food	food	pork meat	Ukraine	2012	LMOf2365_0481
111	6_3	food	food	pork meat	Ukraine	2012	LMOf2365_0481
112	6_4	food	food	pork meat	Argentina	2012	LMOf2365_0481
113	6_5	food	food	cheese	Georgia	2012	LMOf2365_0481
114	6_6	food	food	beef meat	Ecuador	2012	LMOf2365_0481
115	6_8	food	food	cheese	Ecuador	2012	LMOf2365_0481
116	6_9	food	food	meat	China	2012	SSI-1
117	6_11	food	food	cheese	Peru	2012	LMOf2365_0481
118	6_12	food	food	duck meat	China	2013	SSI-1
119	6_13	food	food	meat	Turkey	2013	SSI-1
120	6_14	food	food	turkey	Brasil	2013	LMOf2365_0481
121	6_15	food	food	cheese	Bolivia	2013	SSI-1
122	6_16	food	food	beef meat	Colombia	2013	LMOf2365_0481
123	6_17	food	food	meat	Venezuela	2013	LMOf2365_0481
124	6_18	food	food	meat	Nepal	2013	LMOf2365_0481
125	6_19	food	food	meat	Colombia	2013	LMOf2365_0481
126	6_20	food	food	poultry	Morocco	2013	SSI-1
127	8_2	food	food	cheese	Serbia	2013	SSI-1
128	12_1	food	food	raw chicken	Turkey	unknown	SSI-1
129	12_2	food	food	raw turkey	Turkey	unknown	SSI-1
130	12_8	food	food	raw chicken with sauce	Turkey	unknown	SSI-1
131	12_10	food	food	meatballs	Turkey	unknown	SSI-1
132	12_13	food	food	beef meatballs	Turkey	unknown	LMOf2365_0481
133	AB27	food	food processing environment	floor (meat producing environment)	Romania	2013	lin0464-lin0465	121	121	II
134	ABS6	food	food processing environment	meat grinder	Romania	2013	lin0464-lin0465	121	121	II
135	CDL9	food	food processing environment	washing water	unknown	unknown	SSI-1
136	CDL64	food	food	ham	unknown	unknown	lin0464-lin0465	121	121	II
137	CDL65	food	food	minced chicken	unknown	unknown	SSI-1
138	CDL66	food	food	minced beef	unknown	unknown	SSI-1
139	CDL67	food	food	salami	unknown	unknown	lin0464-lin0465	121	121	II
140	CDL68	food	food	minced pork	unknown	unknown	LMOf2365_0481
141	CDL69	food	food	smoked salmon	unknown	unknown	SSI-1
142	CDL70	food	food	salami	unknown	unknown	LMOf2365_0481
143	CDL71	food	food	tuna fish	unknown	unknown	SSI-1
144	CDL73	food	food	minced chicken	unknown	unknown	SSI-1
145	CDL74	food	food	minced beef	Belgium	unknown	SSI-1
146	CDL75	food	food	salami	unknown	unknown	SSI-1
147	CDL76	food	food	smoked salmon	unknown	unknown	SSI-1
148	CDL77	food	food	minced chicken	unknown	unknown	SSI-1
149	CDL78	food	food	smoked salmon	unknown	unknown	lin0464-lin0465	121	121	II
150	CDL79	food	food	salami	unknown	unknown	LMOf2365_0481
151	CDL80	food	food	salami	unknown	unknown	LMOf2365_0481
152	CDL142	food	food processing environment	drain water	unknown	unknown	SSI-1
153	CDL143	food	food	cheese	unknown	unknown	SSI-1
154	CDL146	food	food processing environment	brine	unknown	unknown	SSI-1
155	CDL147	food	food	cheese	unknown	unknown	SSI-1
156	CDL150	food	food	cheese rind	unknown	unknown	LMOf2365_0481
157	CDL153	food	food	cheese smear	unknown	unknown	SSI-1
158	CDL157	food	food	cheese	unknown	unknown	LMOf2365_0481
159	CDL158	food	food	cheese	unknown	unknown	LMOf2365_0481
160	CDL161	food	food	cheese	unknown	unknown	SSI-1
161	CDL162	food	food processing environment	brine	unknown	unknown	LMOf2365_0481
162	CDL164	food	food	cheese	unknown	unknown	LMOf2365_0481
163	CDL170	food	food	cheese	unknown	unknown	SSI-1
164	CDL171	food	food	cheese smear	unknown	unknown	LMOf2365_0481
165	CDL172	food	food	cheese	unknown	unknown	SSI-1
166	CDL174	food	food	cheese rind	unknown	unknown	LMOf2365_0481
167	CDL175	food	food	cheese	unknown	unknown	SSI-1
168	CDL176	food	food	cheese	unknown	unknown	LMOf2365_0481
169	CDL177	food	food processing environment	drain water	unknown	unknown	LMOf2365_0481
170	CZ 48	food	food processing environment	swab	unknown	unknown	SSI-1
171	CZ 70	food	food	blue veined cheese	unknown	unknown	SSI-1
172	F 16	food	food	smoked salmon	unknown	unknown	lin0464-lin0465	121	121	II
173	F 17	food	food	smoked salmon	unknown	unknown	lin0464-lin0465	121	121	II
174	F 18	food	food	smoked salmon	unknown	unknown	lin0464-lin0465	121	121	II
175	F 19	food	food	smoked trout	unknown	unknown	lin0464-lin0465	121	121	II
176	K15	food	food processing environment	drain water	unknown	unknown	SSI-1
177	L50/29	food	food processing environment	smear water	unknown	2001	SSI-1
178	L51/31	food	food processing environment	smear water	unknown	2001	SSI-1
179	L51/67	food	food	sliced cheese	Austria	2001	LMOf2365_0481
180	L51/69	food	food processing environment	smear water	unknown	2001	SSI-1
181	L87/13	food	food processing environment	swab	unknown	2010	SSI-1
182	LmRo01	food	food	mackerel	Romania	2012	LMOf2365_0481
183	LmRo02	food	food	marinated fish	Romania	2012	SSI-1
184	LmRo03	food	food	smoked herring	Romania	2013	LMOf2365_0481
185	LmRo04	food	food	raw-dried salami	Romania	2012	LMOf2365_0481
186	LmRo05	food	food	smoked salmon	Romania	2012	SSI-1
187	LmRo06	food	food	anchovy	Romania	2012	LMOf2365_0481
188	LmRo07	food	food	fish with spices	Romania	2012	SSI-1
189	LmRo08	food	food	smoked sprat	Romania	2013	LMOf2365_0481
190	LmRo09	food	food	fish in oil with herbs	Romania	2012	SSI-1
191	LmRo10	food	food	butter	Romania	2013	lin0464-lin0465	121	121	II
192	LmRo11	food	food	poultry	Romania	2013	lin0464-lin0465	121	121	II
193	LmRo12	food	food	lard	Romania	2013	SSI-1
194	LmRo13	food	food	herring with spices	Romania	2013	SSI-1
195	LmRo14	food	food	pork rind	Romania	2013	SSI-1
196	LmRo15	food	food	herring with spices	Romania	2013	LMOf2365_0481
197	N 22-2	food	food processing environment	floor	unknown	unknown	lin0464-lin0465	121	121	II
198	P01/012	food	food	beef sausage	Turkey	2013	lin0464-lin0465	121	121	II
199	P01/015	food	food	raw pieces of fish	Turkey	2013	lin0464-lin0465	121	121	II
200	P02/001	food	food	sausage	Russia	2012	lin0464-lin0465	121	121	II
201	P02/003	food	food	bacon	Turkey	2013	lin0464-lin0465	121	121	II
202	P02/008	food	food	eggs	China	2013	lin0464-lin0465	121	121	II
203	P02/011	food	food	sausage	Russia	2013	lin0464-lin0465	121	121	II
204	P04/001	food	food	falafel powder	Egypt	2012	lin0464-lin0465	121	121	II
205	PL24	food	food	minced pork	Greece	2009	SSI-1
206	PL25	food	food	minced pork	Greece	2009	LMOf2365_0481
207	PL26	food	food	minced pork	Greece	2009	SSI-1
208	PL27	food	food	minced pork	Greece	2009	LMOf2365_0481
209	R479a	food	food	smoked salmon	unknown	unknown	SSI-1
210	W 33	food	food processing environment	swab	unknown	unknown	SSI-1
211	W 34	food	food processing environment	swab	unknown	unknown	LMOf2365_0481
212	W 35	food	food processing environment	swab	unknown	unknown	LMOf2365_0481
213	537	human	human		unknown	unknown	LMOf2365_0481
214	538	human	human		unknown	unknown	LMOf2365_0481
215	539	human	human		unknown	unknown	LMOf2365_0481
216	570	human	human	blood	UK	1986	SSI-1
217	573	human	human		Austria	1986	SSI-1
218	580	human	human	blood	unknown	unknown	LMOf2365_0481
219	650	human	human		Sweden	unknown	LMOf2365_0481
220	652	human	human		Sweden	unknown	LMOf2365_0481
221	653	human	human		Denmark	1989	LMOf2365_0481
222	655	human	human		USA	1985	LMOf2365_0481
223	675	human	human		unknown	unknown	SSI-1
224	1427	human	human	gastric fluid	unknown	unknown	LMOf2365_0481
225	1513	human	human	blood	unknown	unknown	LMOf2365_0481
226	1521	human	human	placenta	unknown	unknown	LMOf2365_0481
227	1577	human	human	liquor	unknown	unknown	LMOf2365_0481
228	1723	human	human	feces	unknown	unknown	LMOf2365_0481
229	2232	human	human		unknown	unknown	SSI-1
230	2291	human	human	liquor	unknown	unknown	LMOf2365_0481
231	2293	human	human	blood	unknown	unknown	LMOf2365_0481
232	2294	human	human		unknown	unknown	LMOf2365_0481
233	2295	human	human	liquor	unknown	unknown	LMOf2365_0481
234	2297	human	human	blood	unknown	unknown	LMOf2365_0481
235	2300	human	human	blood	unknown	unknown	LMOf2365_0481
236	2301	human	human	blood	unknown	unknown	LMOf2365_0481
237	2302	human	human		unknown	unknown	SSI-1
238	2303	human	human	blood	unknown	unknown	LMOf2365_0481
239	2308	human	human		unknown	unknown	LMOf2365_0481
240	2665	human	human		unknown	unknown	LMOf2365_0481
241	2724	human	human		unknown	unknown	SSI-1
242	2937	human	human		unknown	unknown	LMOf2365_0481
243	2939	human	human		unknown	unknown	LMOf2365_0481
244	2972	human	human		unknown	unknown	SSI-1
245	2973	human	human		unknown	unknown	LMOf2365_0481
246	2974	human	human		unknown	unknown	SSI-1
247	3663	human	human	blood	Austria	2002	lin0464-lin0465	121	121	II
248	5084	human	human		unknown	unknown	SSI-1
249	5086	human	human	feces	Germany	1986	SSI-1
250	5090	human	human	blood	UK	1981	SSI-1
251	5093	human	human		unknown	unknown	SSI-1
252	5097	human	human	blood	UK	1986	SSI-1
253	5100	human	human	intestine	Denmark	1986	LMOf2365_0481
254	5101	human	human		unknown	unknown	SSI-1
255	CDL113	human	human	cerebrospinal fluid	unknown	unknown	SSI-1
256	CDL123	human	human	blood	unknown	unknown	LMOf2365_0481
257	CDL124	human	human	blood	unknown	unknown	LMOf2365_0481
258	CDL127	human	human	blood	unknown	unknown	LMOf2365_0481
259	CDL129	human	human	cerebrospinal fluid	unknown	unknown	LMOf2365_0481
260	CDL130	human	human	blood	unknown	unknown	LMOf2365_0481
261	CDL131	human	human	blood	unknown	unknown	LMOf2365_0481
262	CDL132	human	human	blood	unknown	unknown	LMOf2365_0481
263	CDL133	human	human	blood	unknown	unknown	LMOf2365_0481
264	CDL136	human	human	peritoneal	unknown	unknown	LMOf2365_0481
265	CDL137	human	human	blood	unknown	unknown	LMOf2365_0481
266	CDL178	human	human	blood	unknown	unknown	LMOf2365_0481
267	CDL182	human	human	blood	unknown	unknown	SSI-1
268	CDL185	human	human	blood	unknown	unknown	LMOf2365_0481
269	CDL186	human	human	blood	unknown	unknown	LMOf2365_0481
270	CDL201	human	human	meningitis	unknown	unknown	LMOf2365_0481
271	CDL231	human	human	spinal fluid	unknown	unknown	LMOf2365_0481
272	CDL235	human	human	feces	unknown	unknown	LMOf2365_0481
273	CDL239	human	human	infant	unknown	unknown	SSI-1
274	CDL246	human	human	urin	unknown	unknown	LMOf2365_0481
275	G6006	human	human		unknown	unknown	SSI-1
276	L49/9	human	human		France	unknown	LMOf2365_0481
277	QOC1	human	human, outbreak	blood	Austria	2009	SSI-1
278	Scott A	human	human, outbreak		USA	1983	LMOf2365_0481
279	SLCC518	human	human	CSF	Germany	1957	SSI-1
280	SLCC519	human	human	CSF	USA	1956	LMOf2365_0481
281	SLCC520	human	human	CSF	USA	1956	LMOf2365_0481
282	SLCC522	human	human	CSF	USA	1956	LMOf2365_0481
283	SLCC526	human	human	CSF	USA	1956	LMOf2365_0481
284	SLCC536	human	human	blood	Canada	1957	LMOf2365_0481
285	SLCC538	human	human		Canada	1957	SSI-1
286	SLCC552	human	human	blood	USA	1957	LMOf2365_0481
287	SLCC566	human	human	CSF	France	1957	LMOf2365_0481
288	SLCC589	human	human		Germany	1957	LMOf2365_0481
289	SLCC590	human	human		Germany	1957	SSI-1
290	SLCC595	human	human	CSF	USA	1957	LMOf2365_0481
291	SLCC618	human	human	CSF	Germany	1958	SSI-1
292	SLCC635	human	human	CSF	Germany	1958	SSI-1
293	SLCC636	human	human	CSF,blood	USA	1956	LMOf2365_0481
294	SLCC638	human	human	CSF	USA	1958	LMOf2365_0481
295	SLCC640	human	human	cervix	USA	1958	SSI-1
296	SLCC647	human	human		Germany	1958	LMOf2365_0481
297	SLCC661	human	human	sternal marrow	Denmark	1958	SSI-1
298	SLCC662	human	human	CSF	Norway	1958	LMOf2365_0481
299	SLCC665	human	human	eye	Canada	1958	LMOf2365_0481
300	SLCC666	human	human	blood	Canada	1958	LMOf2365_0481
301	SLCC667	human	human	CSF	Canada	1958	LMOf2365_0481
302	SLCC671	human	human	CSF	Canada	1958	LMOf2365_0481
303	SLCC672	human	human	lung	Canada	1958	LMOf2365_0481
304	SLCC674	human	human	CSF	Canada	1958	LMOf2365_0481
305	SLCC676	human	human	CSF	Canada	1958	LMOf2365_0481
306	SLCC679	human	human		Germany	1958	LMOf2365_0481
307	SLCC680	human	human		Germany	1958	LMOf2365_0481
308	SLCC681	human	human		Germany	1958	LMOf2365_0481
309	SLCC683	human	human	meconium	Germany	1958	SSI-1
310	SLCC688	human	human	CSF	Germany	1958	SSI-1
311	SLCC693	human	human	CSF	Germany	1959	LMOf2365_0481
312	SLCC730	human	human	CSF	USA	1959	LMOf2365_0481
313	SLCC732	human	human	blood	USA	1958	SSI-1
314	SLCC739	human	human		Switzerland	1959	SSI-1
315	SLCC744	human	human	CSF	Denmark	1958	LMOf2365_0481
316	SLCC768	human	human	CSF	USA	1959	LMOf2365_0481
317	SLCC769	human	human	CSF	USA	1959	LMOf2365_0481
318	SLCC772	human	human	CSF	USA	1958	LMOf2365_0481
319	SLCC774	human	human		USA	1958	LMOf2365_0481
320	SLCC777	human	human	CSF	USA	1959	LMOf2365_0481
321	SLCC779	human	human	CSF	USA	1959	LMOf2365_0481
322	SLCC782	human	human	CSF	France	1959	SSI-1
323	SLCC783	human	human	CSF	Sweden	1959	LMOf2365_0481
324	SLCC784	human	human	CSF	Sweden	1959	LMOf2365_0481
325	SLCC785	human	human	blood	Canada	1958	LMOf2365_0481
326	SLCC786	human	human	blood	Canada	1959	LMOf2365_0481
327	SLCC792	human	human	blood	Switzerland	1959	LMOf2365_0481
328	SLCC805	human	human		Germany	1959	LMOf2365_0481
329	SLCC807	human	human	CSF	France	1959	LMOf2365_0481
330	SLCC813	human	human	CSF	Switzerland	1959	LMOf2365_0481
331	SLCC824	human	human		Germany	1959	SSI-1
332	SLCC830	human	human	CSF	USA	1959	LMOf2365_0481
333	SLCC833	human	human	CSF	USA	1959	SSI-1
334	SLCC834	human	human	CSF	USA	1959	SSI-1
335	SLCC836	human	human	blood	USA	1959	LMOf2365_0481
336	SLCC837	human	human	CSF	Sweden	1959	LMOf2365_0481
337	SLCC846	human	human		Israel	1959	LMOf2365_0481
338	SLCC849	human	human	blood	Germany	1959	SSI-1
339	SLCC856	human	human	CSF	UK	1959	SSI-1
340	SLCC858	human	human	CSF	USA	1959	SSI-1
341	SLCC859	human	human	CSF	USA	1959	LMOf2365_0481
342	SLCC860	human	human	CSF	USA	1959	LMOf2365_0481
343	SLCC866	human	human	CSF	Denmark	1959	SSI-1
344	SLCC885	human	human		USA	1959	LMOf2365_0481
345	SLCC968	human	human		USA	1959	LMOf2365_0481
346	SLCC969	human	human		USA	1959	SSI-1
347	SLCC972	human	human	CSF	USA	1959	SSI-1
348	SLCC974	human	human	CSF	USA	1959	LMOf2365_0481
349	SLCC985	human	human	CSF	Germany	1960	LMOf2365_0481
350	SLCC988	human	human	CSF	Sweden	1960	LMOf2365_0481
351	SLCC1005	human	human		USA	1960	LMOf2365_0481
352	SLCC1053	human	human	CSF	Germany	1960	LMOf2365_0481
353	SLCC1069	human	human	CSF	Germany	1960	LMOf2365_0481
354	SLCC1070	human	human	spinal fluid	Germany	1960	LMOf2365_0481
355	SLCC1079	human	human	blood	Germany	1960	LMOf2365_0481
356	SLCC1082	human	human		Germany	1960	SSI-1
357	SLCC1092	human	human	spinal fluid	Germany	1960	LMOf2365_0481
358	SLCC1098	human	human	organs	Germany	1960	LMOf2365_0481
359	SLCC1139	human	human	CSF	UK	1960	SSI-1
360	SLCC1140	human	human	CSF	Germany	1960	LMOf2365_0481
361	SLCC1141	human	human		Canada	1960	LMOf2365_0481
362	SLCC1142	human	human		Canada	1960	LMOf2365_0481
363	SLCC1144	human	human	CSF	Germany	1960	LMOf2365_0481
364	SLCC1146	human	human		Canada	1960	LMOf2365_0481
365	SLCC1148	human	human	cervix	Israel	1960	LMOf2365_0481
366	SLCC1183	human	human	nose	Germany	1960	LMOf2365_0481
367	SLCC1193	human	human		Germany	1960	LMOf2365_0481
368	SLCC1228	human	human	CSF	Canada	1961	LMOf2365_0481
369	SLCC1231	human	human	liver	Germany	1961	SSI-1
370	SLCC1246	human	human	spinal fluid	Germany	1961	LMOf2365_0481
371	SLCC1250	human	human		Poland	1961	LMOf2365_0481
372	SLCC1272	human	human	meconium	Germany	1961	LMOf2365_0481
373	SLCC1282	human	human	CSF	Denmark	1961	SSI-1
374	SLCC1292	human	human	cervix	Israel	1961	LMOf2365_0481
375	SLCC1306	human	human	spinal fluid	Germany	1961	LMOf2365_0481
376	SLCC1332	human	human	spleen	Germany	1961	LMOf2365_0481
377	SLCC1338	human	human	CSF	Germany	1961	SSI-1
378	SLCC1413	human	human	spinal fluid	France	1962	SSI-1
379	SLCC1419	human	human		UK	1962	LMOf2365_0481
380	SLCC1432	human	human	blood	Germany	1962	LMOf2365_0481
381	SLCC1436	human	human	CSF	UK	1962	LMOf2365_0481
382	SLCC1438	human	human		Switzerland	1962	LMOf2365_0481
383	SLCC1439	human	human	liver	Germany	1962	SSI-1
384	SLCC1440	human	human	liver	Germany	1962	LMOf2365_0481
385	SLCC1444	human	human	CSF	Germany	1962	LMOf2365_0481
386	SLCC1445	human	human	vagina	Germany	1962	LMOf2365_0481
387	SLCC1446	human	human	spleen	Germany	1962	LMOf2365_0481
388	SLCC1453	human	human	spinal fluid	France	1962	SSI-1
389	SLCC1456	human	human	spinal fluid	Germany	1962	LMOf2365_0481
390	SLCC1474	human	human	CSF	UK	1962	LMOf2365_0481
391	SLCC1480	human	human		Germany	1962	SSI-1
392	SLCC1494	human	human	spinal fluid	Germany	1962	LMOf2365_0481
393	SLCC1500	human	human		Germany	1962	LMOf2365_0481
394	SLCC1506	human	human	feces	Denmark	1962	LMOf2365_0481
395	SLCC1507	human	human	feces	Denmark	1962	SSI-1
396	SLCC1514	human	human	feces	Denmark	1962	lin0464-lin0465	121	121	II
397	SLCC1517	human	human	CSF	Denmark	1962	LMOf2365_0481
398	SLCC1518	human	human	CSF	Denmark	1961	LMOf2365_0481
399	SLCC1523	human	human	spinal fluid	Germany	1963	LMOf2365_0481
400	SLCC1525	human	human	CSF	UK	1961	LMOf2365_0481
401	SLCC1531	human	human	blood	Denmark	1962	LMOf2365_0481
402	SLCC1564	human	human	spinal fluid	Germany	1963	LMOf2365_0481
403	SLCC1572	human	human	liver,spleen,meconium	Germany	1962	LMOf2365_0481
404	SLCC1588	human	human	spinal fluid	Germany	1963	LMOf2365_0481
405	SLCC1594	human	human	cervix	Germany	1963	LMOf2365_0481
406	SLCC1597	human	human	spinal fluid,throat,nose	Germany	1963	LMOf2365_0481
407	SLCC1598	human	human	spinal fluid	Germany	1963	LMOf2365_0481
408	SLCC1609	human	human	feces,throat,nose	Germany	1963	LMOf2365_0481
409	SLCC1610	human	human	CSF	Germany	1963	LMOf2365_0481
410	SLCC1613	human	human	spinal fluid	France	1963	SSI-1
411	SLCC1614	human	human	CSF	Germany	1963	SSI-1
412	SLCC1616	human	human	CSF,urine	UK	1963	LMOf2365_0481
413	SLCC1623	human	human	brain	Germany	1963	LMOf2365_0481
414	SLCC1624	human	human	spinal fluid	Germany	1963	LMOf2365_0481
415	SLCC1625	human	human	meconium	Germany	1963	LMOf2365_0481
416	SLCC1627	human	human		Germany	1963	LMOf2365_0481
417	SLCC1631	human	human	CSF	Germany	1963	LMOf2365_0481
418	SLCC1633	human	human	spinal fluid	Germany	1963	LMOf2365_0481
419	SLCC1639	human	human	spleen	Germany	1963	LMOf2365_0481
420	SLCC1645	human	human		Germany	1963	LMOf2365_0481
421	SLCC1646	human	human	CSF	France	1963	LMOf2365_0481
422	SLCC1647	human	human		France	1963	LMOf2365_0481
423	SLCC1649	human	human	spinal fluid	France	1963	LMOf2365_0481
424	SLCC1651	human	human	meconium	Germany	1963	LMOf2365_0481
425	SLCC1653	human	human	CSF	Switzerland	1963	SSI-1
426	SLCC1657	human	human	CSF	Germany	1963	LMOf2365_0481
427	SLCC1658	human	human	CSF	Germany	1963	LMOf2365_0481
428	SLCC1659	human	human	pleural fluid	Germany	1963	LMOf2365_0481
429	SLCC1668	human	human	spinal fluid	Germany	1963	LMOf2365_0481
430	SLCC1669	human	human	lochia	Germany	1963	LMOf2365_0481
431	SLCC1672	human	human	pleural fluid	Germany	1963	SSI-1
432	SLCC1673	human	human	spinal fluid	Germany	1963	SSI-1
433	SLCC1674	human	human	menstrual blood	Germany	1963	SSI-1
434	SLCC1675	human	human	CSF	Germany	1963	SSI-1
435	SLCC1676	human	human	liquor amnii	Germany	1963	LMOf2365_0481
436	SLCC1678	human	human	organs	Germany	1963	LMOf2365_0481
437	SLCC1682	human	human	spleen,liver,colon	Germany	1963	LMOf2365_0481
438	SLCC1683	human	human	feces	Denmark	1963	SSI-1
439	SLCC1684	human	human	feces	Denmark	1963	SSI-1
440	SLCC1686	human	human	feces	Denmark	1963	LMOf2365_0481
441	SLCC1687	human	human	feces	Denmark	1963	SSI-1
442	SLCC1688	human	human	feces	Denmark	1963	SSI-1
443	SLCC1720	human	human	feces	Denmark	1963	lin0464-lin0465	121	121	II
444	SLCC1725	human	human	feces	Denmark	1963	LMOf2365_0481
445	SLCC1728	human	human	feces	Denmark	1963	LMOf2365_0481
446	SLCC1729	human	human	feces	Denmark	1963	LMOf2365_0481
447	SLCC1732	human	human	feces	Denmark	1963	SSI-1
448	SLCC1734	human	human	CSF	Denmark	1963	SSI-1
449	SLCC1737	human	human	CSF	Denmark	1963	LMOf2365_0481
450	SLCC1738	human	human	CSF	Denmark	1963	SSI-1
451	SLCC1742	human	human	feces	Denmark	1963	SSI-1
452	SLCC1747	human	human	spinal fluid	Germany	1964	LMOf2365_0481
453	SLCC1748	human	human	CSF	France	1963	SSI-1
454	SLCC1749	human	human	nose	France	1964	SSI-1
455	SLCC1756	human	human	meconium	Germany	1964	LMOf2365_0481
456	SLCC1760	human	human	CSF	Denmark	1963	LMOf2365_0481
457	SLCC1764	human	human	CSF	Denmark	1963	SSI-1
458	SLCC1773	human	human	CSF	Denmark	1963	LMOf2365_0481
459	SLCC1774	human	human	CSF	Denmark	1963	SSI-1
460	SLCC1775	human	human	vagina	Denmark	1963	SSI-1
461	SLCC1776	human	human	CSF	Denmark	1963	LMOf2365_0481
462	SLCC1783	human	human	blood	Denmark	1963	SSI-1
463	SLCC1784	human	human	blood	Germany	1964	lin0464-lin0465	121	121	II
464	SLCC1786	human	human	meconium	Portugal	1964	SSI-1
465	SLCC2014	human	human		Italy	1964	SSI-1
466	SLCC2130	human	human	CSF	Germany	1965	LMOf2365_0481
467	SLCC2136	human	human	CSF	UK	1964	lin0464-lin0465	1	1	I
468	SLCC2139	human	human	CSF	UK	1964	lin0464-lin0465	1	1	I
469	SLCC2183	human	human	spinal fluid	UK	1965	lin0464-lin0465	1033	1	I
470	SLCC2198	human	human	stomach	Denmark	1965	lin0464-lin0465	2	2	I
471	SLCC2435	human	human	lung	UK	1966	SSI-1
472	SLCC2470	human	human		Germany	1966	SSI-1
473	SLCC2471	human	human		Germany	1966	SSI-1
474	SLCC2473	human	human	meconium	Germany	1966	SSI-1
475	SLCC2478	human	human	meninges	Germany	1966	LMOf2365_0481
476	SLCC2529	human	human	meconium	Germany	1966	SSI-1
