# Supplementary material for: Stress Survival Islet 2, Predominantly Present in Listeria monocytogenes Strains of Sequence Type 121, Is Involved in the Alkaline and Oxidative Stress Responses
Source: Appl Environ Microbiol. 2017 Aug 1;83(16):e00827-17. doi: 10.1128/AEM.00827-17 (PMC5541211; doi:10.1128/AEM.00827-17)
Supplement: Supplemental material [file AEM.00827-17_zam999117995sd3.xlsx]

## Sheet: Tabelle1
DATASET S2: lin0464-lin0465 positive L. monocytogenes strains were retrieved from GenBank by BlastN using the NCBI genomes and whole genome shot gun contigs database. Determination of the ST of these strains was performed with the MLST tool available on the Center for Genomic Epidemiology website (https://cge.cbs.dtu.dk/services/MLST/) (M.V. Larsen, S. Cosentino, S. Rasmussen et al., J Clin Micro…
#	strain ID	alternative strain name	source	site of isolation	country	year of isolation	ST	CC	lineage	lin0464		lin0465
										nucleotide identity	query cover	nucleotide identity	query cover
1	3253		food	deli meat	Austria	2014	121	121	II	100.00	100.00	100.00	100.00
2	4423		food	cheese	Austria	2004	121	121	II	100.00	100.00	100.00	100.00
3	6179		food	cheese	Ireland	2000	121	121	II	100.00	100.00	100.00	100.00
4	2012_159044_14	LM4	food producing environment	ham factory	Italy	2012	121	121	II	100.00	100.00	100.00	100.00
5	2012_286536_17	LM23	food producing environment	ham factory	Italy	2012	121	121	II	100.00	100.00	100.00	100.00
6	2012_286536_3	LM37	food producing environment	ham factory	Italy	2012	121	121	II	100.00	100.00	100.00	61.00
7	2012_292995_14	LM25	food producing environment	ham factory	Italy	2012	121	121	II	100.00	100.00	100.00	100.00
8	2012_306293_17	LM30	food producing environment	ham factory	Italy	2012	121	121	II	100.00	100.00	100.00	100.00
9	2012_306293_18	LM31	food producing environment	ham factory	Italy	2012	121	121	II	100.00	100.00	100.00	100.00
10	2012_313587_10	LM32	food producing environment	ham factory	Italy	2012	121	121	II	100.00	100.00	100.00	100.00
11	2012_313587_15	LM34	food producing environment	ham factory	Italy	2012	121	121	II	100.00	100.00	100.00	100.00
12	2012_313587_3	LM24	food producing environment	ham factory	Italy	2012	121	121	II	100.00	100.00	100.00	100.00
13	2012_313587_6	LM39	food producing environment	ham factory	Italy	2012	121	121	II	100.00	100.00	100.00	100.00
14	2013_148278_14	LM17	food producing environment	ham factory	Italy	2013	121	121	II	100.00	100.00	100.00	100.00
15	2013_148278_15	LM18	food producing environment	ham factory	Italy	2013	121	121	II	100.00	100.00	100.00	100.00
16	2013_148278_16	LM19	food producing environment	ham factory	Italy	2013	121	121	II	100.00	100.00	100.00	100.00
17	2013_148278_8	LM20	food producing environment	ham factory	Italy	2013	121	121	II	100.00	100.00	100.00	100.00
18	2014_82197_2	LM64	food producing environment	ham factory	Italy	2014	121	121	II	100.00	100.00	100.00	100.00
19	2014_82197_3	LM65	food producing environment	ham factory	Italy	2014	121	121	II	100.00	100.00	100.00	100.00
20	BCW_2418		unknown		unknown	unknown	121	121	II	100.00	100.00	100.00	100.00
21	BCW_3939		unknown		unknown	unknown	unknown			98.71	100.00	96.71	100.00
22	BCW_4257		unknown		unknown	unknown	121	121	II	100.00	100.00	100.00	100.00
23	BCW_4275		unknown		unknown	unknown	121	121	II	100.00	100.00	100.00	100.00
24	BCW_4277		unknown		unknown	unknown	unknown			98.92	100.00	99.37	100.00
25	BCW_4284		unknown		unknown	unknown	121	121	II	100.00	100.00	100.00	100.00
26	BCW_4288		unknown		unknown	unknown	121	121	II	100.00	100.00	100.00	100.00
27	BCW_4292		unknown		unknown	unknown	121	121	II	100.00	100.00	100.00	100.00
28	CFSAN002295		unknown		unknown	unknown	unknown			98.71	100.00	97.03	100.00
29	Lm_1880		food	cheese	Italy	2012	121	121	II	100.00	100.00	100.00	100.00
30	LM07-01014	2007/01014	food		France?	2007	121	121	II	100.00	100.00	100.00	100.00
31	LM07-01398	2007/01398	human	bacteremia	France	2007	121	121	II	100.00	100.00	100.00	100.00
32	LM07414	IN5	food			unknown	13	ST13	II	98.71	100.00	97.97	100.00
33	LM07416	IN7	food			unknown	13	ST13	II	98.71	100.00	97.97	100.00
34	LM07423	IN1	food			unknown	193	193	II	98.71	100.00	97.28	100.00
35	LM07424	IN2	food			unknown	193	193	II	98.71	100.00	97.28	100.00
36	LM07425	IN9	food			unknown	193	193	II	98.71	100.00	97.28	100.00
37	LM07456	A23	food			unknown	196	193	II	98.71	100.00	97.28	100.00
38	LM08-01050	2008/01050	animal		France?	2008	121	121	II	100.00	100.00	100.00	100.00
39	LM09-00373	2009/00373	animal		France	2009	121	121	II	100.00	100.00	100.00	100.00
40	Lm229		food producing environment		Switzerland	2011	121	121	II	100.00	100.00	100.00	100.00
41	LM73068		human	menegitis	France		121	121	II	100.00	100.00	100.00	100.00
42	MOD1_LS889	12-FM-215	food	pet food	USA	2014	121	121	II	100.00	100.00	100.00	100.00
43	N53-1		food	fish	Denmark	2002	121	121	II	100.00	100.00	100.00	100.00
44	NRRL B-33092	7678; BCW_3817	animal	bovine	unknown	unknown	262	262		99.46	100.00	96.56	100.00
45	NRRL B-33177	28838-95; BCW_3826	animal	equine	unknown	unknown	unknown			99.39	100.00	97.37	100.00
46	NRRL B-33181	1709-98; BCW_3828	animal	ovine	unknown	1998	264	ST264		99.57	100.00	96.87	100.00
47	NRRL B-33182	7259-98; BCW_3829	animal	equine liver		1998	unknown			98.82	100.00	97.18	100.00
48	NRRL B-33183	20842-98; BCW_3830	animal	equine lung, liver, kidney		1998	265	265	III	99.14	100.00	96.87	100.00
49	NRRL B-33184	11466-01; BCW_3831	animal	bovine	unknown	unknown	unknown	C		98.71	100.00	99.69	100.00
50	NRRL B-33185	12459-01; BCW_3832	animal	bovine	unknown	unknown	266	ST266		99.36	100.00	97.03	100.00
51	NRRL B-33187	22409-01; BCW_3834	animal	bovine brain	unknown	unknown	267	267		99.57	100.00	96.87	100.00
52	NRRL B-33188	23594-01; BCW_3835	animal	bovine brain	unknown	unknown	1067	265	III	99.46	100.00	97.18	100.00
53	NRRL B-33191	50301-01; BCW_3838	animal	bovine lung, liver, spleen	unknown	2001	269	269	III	99.25	100.00	99.37	100.00
54	NRRL B-33363	9175-02; BCW_3843	animal	calf, liver sample	unknown	2002	1069	ST1069	III	99.68	100.00	98.12	100.00
55	NRRL B-33364	14916-02; BCW_3844	animal	bovine brain	unknown	2002	unknown			99.57	100.00	96.87	100.00
56	NRRL B-33365	15594-02; BCW_3845	animal	bovine liver	unknown	2002	unknown			99.36	100.00	97.03	100.00
57	NRRL B-33368	17922-03; BCW_3847	animal	equine, lung, liver and kidney	unknown	2003	856	ST856	III	99.14	100.00	96.87	100.00
58	NRRL B-33370	29001-03; BCW_3848	animal	canine,tonsil	unknown	2003	unknown			99.03	100.00	97.5	100.00
59	NRRL B-33371	58572-03; BCW_3849	animal	equine, liver	unknown	2003	unknown			99.68	100.00	98.59	100.00
60	NRRL B-33372	4758-04; BCW_3850	animal	equine,liver and lung	unknown	2004	unknown			98.61	100.00	97.97	100.00
61	NRRL B-33373	18234-04; BCW_3851	animal	bovine,brain	unknown	2004	unknown			99.57	100.00	96.87	100.00
62	NRRL B-33375	24988-04; BCW_3853	animal	equine, liver	unknown	2004	unknown			99.71	100.00	98.12	100.00
63	NRRL B-33376	25486-04; BCW_3854	animal	ovine,brain	unknown	2004	unknown			99.14	100.00	96.87	100.00
64	NRRL B-33377	26312-04; BCW_3855	animal	equine, liver and lung	unknown	2004	unknown			99.57	100.00	98.28	100.00
65	NRRL B-33378	29259-04; BCW_3856	animal	ovine, liver	unknown	2004	unknown			99.14	100.00	96.87	100.00
66	NRRL B-33381	31140-04; BCW_3859	animal	bovine, brain	unknown	2004	unknown			98.82	100.00	98.12	100.00
67	NRRL B-33382	31672-04; BCW_3860	animal	equine, liver	unknown	2004	unknown			98.82	100.00	96.87	100.00
68	NRRL B-33383	31978-04; BCW_3861	animal	caprine, brain	unknown	2004	unknown			99.03	100.00	99.53	100.00
69	NRRL B-33384	34382-04; BCW_3862	animal	caprine, brain	unknown	2004	unknown			98.93	100.00	99.37	100.00
70	NRRL B-33617	2; BCW_3890	human		USA	2005	unknown			98.61	100.00	96.87	100.00
71	NRRL B-33665	50; BCW_3894	human		USA	2003	unknown			99.14	100.00	96.87	100.00
72	NRRL B-57040	BCW_4311	food	chef salad	USA	unknown	13	ST13	II	98.71	100.00	97.97	100.00
73	NRRL B-57063	BCW_4313	food	chicken	USA	unknown	unknown			99.25	100.00	96.87	100.00
74	NRRL B-57109	BCW_4315	food	turkey breast	USA	unknown	800	ST800	III	99.68	100.00	97.03	100.00
75	S10_1		food	pork meat	Spain	unknown	121	121	II	100.00	100.00	100.00	100.00
76	S10_3		food	pork meat	Spain	2010	121	121	II	100.00	100.00	100.00	100.00
77	S2_2		food	pork meat	Spain	2010	121	121	II	100.00	100.00	100.00	100.00
78	S2_3		food	pork meat	Spain	2010	121	121	II	100.00	100.00	100.00	100.00
